# Supplementary material for: The Progestin Medroxyprogesterone Acetate Affects HIV-1 Production in Human Lymphoid Tissue Explants in a Dose-Dependent and Glucocorticoid-like Fashion
Source: Viruses. 2021 Nov 18;13(11):2303. doi: 10.3390/v13112303 (PMC8621851; doi:10.3390/v13112303)
Supplement: Supplementary file 1 [file viruses-13-02303-s001.zip]

Archive with 1 entries (1 files):
- viruses-1420054-supplementary.pdf
